# Supplementary material for: The WOX Genes from the Intermediate Clade: Influence on the Somatic Embryogenesis in Medicago truncatula
Source: Plants (Basel). 2024 Jan 13;13(2):223. doi: 10.3390/plants13020223 (PMC10819790; doi:10.3390/plants13020223)
Supplement: Supplementary file 1 [file plants-13-00223-s001.zip]

Archive with 3 entries (3 files):
- Fig_S1.pdf
- Fig_S2.pdf
- TableS1.xlsx
