# Supplementary material for: The WOX Genes from the Intermediate Clade: Influence on the Somatic Embryogenesis in Medicago truncatula
Source: Plants (Basel). 2024 Jan 13;13(2):223. doi: 10.3390/plants13020223 (PMC10819790; doi:10.3390/plants13020223)
Supplement: Supplementary file 1 [file plants-13-00223-s001.zip › TableS1.xlsx]

## Sheet: Sheet1
Primer name	Gene ID in Medicago truncatula genome, version MedtrA17_4.0	Gene number in Medicago truncatula genome, version MtrunA17r5.0-ANR	Experiment type	Primer sequence
MtH3L_rlt_for	Medtr4g097170	MtrunA17Chr4g0054151	qPCR_reference	CTTTGCTTGGTGCTGTTTAGATGG
MtH3L_rlt_rev	Medtr4g097170	MtrunA17Chr4g0054151	qPCR_reference	ATTCCAAAGGCGGCTGCATA
MtWOX9-2_rlt_for	Medtr7g025010	MtrunA17 Chr7g0223471	qPCR	TTCAACCCTTACCTCAACAGAATG
MtWOX9-2_rlt_rev	Medtr7g025010	MtrunA17 Chr7g0223471	qPCR	ATGGTAGTAGGAGGAAGAGGAGC
MtWOX11-2_rt1_for	Medtr6g027390	MtrunA17 Chr6g0460691	qPCR	GGGGGAGTAATGTTTCAGGTGT
MtWOX11-2_rt1_rev	Medtr6g027390	MtrunA17 Chr6g0460691	qPCR	TCATGCTTGTGCTTGCTTTGACAC
MtWOX11-2_rt2_for	Medtr6g027390	MtrunA17 Chr6g0460691	qPCR	AAACTGTGAGATCAAGATGGAC
MtWOX11-2_rt2_rev	Medtr6g027390	MtrunA17 Chr6g0460691	qPCR	TGGTATTGGTGGTATGGATTTG
MtWOX9-2_attB1_for	Medtr7g025010	MtrunA17 Chr7g0223471	Cloning_for_overexpression	GGGGACAAGTTTGTACAAAAAAGCAGGCTTCATGACTTCCTCGAACAAACATTG
MtWOX9-2_attB2_rev_JCVI_annot	Medtr7g025010	MtrunA17 Chr7g0223471	Cloning_for_overexpression	GGGGACCACTTTGTACAAGAAAGCTGGGTCTTAGTGTTTGGAAGCTAATCCTCT
MtWOX9-2_attB2_rev_NCBI_annot	Medtr7g025010	MtrunA17 Chr7g0223471	Cloning_for_overexpression	GGGGACCACTTTGTACAAGAAAGCTGGGTCTCATTGATAAATCAGGTAATACTCAG
MtWOX11-1_attB1_for	Medtr7g06940	MtrunA17 Chr7g0254251	Cloning_for_overexpression	GGGGACAAGTTTGTACAAAAAAGCAGGCTTCATGGAAGATAAGATGCAACATGA
MtWOX11-1_attB2_rev	Medtr7g06940	MtrunA17 Chr7g0254251	Cloning_for_overexpression	GGGGACCACTTTGTACAAGAAAGCTGGGTCTCAAACTTGTGCTGACTTTGA
MtWOX11-2_attB1_for	Medtr6g027390	MtrunA17 Chr6g0460691	Cloning_for_overexpression	GGGGACAAGTTTGTACAAAAAAGCAGGCTTCATGGAAGATCAACAACAAAACCAAC
MtWOX11-2_attB2_rev	Medtr6g027390	MtrunA17 Chr6g0460691	Cloning_for_overexpression	GGGGACCACTTTGTACAAGAAAGCTGGGTCTCATGCTTGTGCTTGCTTTGACA
